# Supplementary material for: Induced Pluripotent Stem Cell-Derived Neural Stem Cell Transplantations Reduced Behavioral Deficits and Ameliorated Neuropathological Changes in YAC128 Mouse Model of Huntington's Disease
Source: Front Neurosci. 2017 Nov 10;11:628. doi: 10.3389/fnins.2017.00628 (PMC5701605; doi:10.3389/fnins.2017.00628)
Supplement: Supplementary file 1 [file DataSheet1.XLSX]

## Sheet: Table 1; Individual performance
			Latency to fall (second)
		Group	Baseline	Week1	Week2	Week3	Week4	Week5	Week6	Week7	Week8	Week9	Week10
	1	WT+HBSS	55.9	44.22	51.82	63.06	35.54	36.18	36.62	55.38	52.36	47.7	54.52
	2	WT+HBSS	63.38	59.28	83.68	84.78	69.12	109.06	120.22	76.34	68.94	58.8	76.24
	3	WT+HBSS	91.6	115.8	115.8	161.56	131.56	124.86	59.32	63.42	99.74	96.26	107.28
	4	WT+HBSS	58.2	73.8	74.24	77	67.56	61.36	64.26	67.96	59.9	51.84	49.76
	5	WT+HBSS	90.6	104.16	89.44	100.24	106.2	75.6	97.38	106.64	71.72	69.57	67.42
	6	WT+HBSS	71.46	99.56	78.56	83.36	86.34	84.18	73.2	93.7	69.02	93.46	113.4
	7	WT+HBSS	76.88	98.48	95.64	53.32	95.8	74.2	89.4	85.46	79.86	89.48	90
	1	HD+HBSS	52	50.06	50.22	60.14	61	44.76	36.8	36.54	58.32	54.18	72.28
	2	HD+HBSS	42.04	51.72	41.96	41.54	31.92	30.06	36.8	40.46	42.7	40.4	32.64
	3	HD+HBSS	48.38	33.58	33.22	21.18	33.68	34.22	43.78	47.16	41.04	40.4	35.5
	4	HD+HBSS	51.7	34.76	34.98	30.74	37.94	51.7	49.32	41.22	36.76	33.04	22.58
	5	HD+HBSS	53.8	36.6	36.64	43.14	53.36	41.12	35.46	39.14	36.74	22.48	19.08
	6	HD+HBSS	55.58	58.6	39.14	35.42	54.08	47.2	52	53.7	49.48	26.58	38.44
	7	HD+HBSS	30.58	22.82	37.96	58.24	22.68	38.5	27.52	57.34	49.02	53.88	34.34
	1	WT+iPS-NSCs	70.66	86.22	90.82	46.94	49.34	71.06	54.32	55.88	45.3	54.1	49.28
	2	WT+iPS-NSCs	78.62	77	85.52	76.78	87.1	121.62	98.48	109.02	88.6	78.5	74.52
	3	WT+iPS-NSCs	102.04	111.64	101.4	68.62	78.92	75	74.5	84.06	83.94	72.88	52.28
	4	WT+iPS-NSCs	66.94	99.3	95.52	108.52	113.52	124.76	135.72	163.72	160.42	155.12	171.76
	5	WT+iPS-NSCs	47.76	54.6	62.26	62.18	59.38	73.14	70.8	69.76	63.84	68.7	90.58
	6	WT+iPS-NSCs	83.86	87.46	88.62	61.3	72.02	75.74	66.48	61	51.76	52.24	49.62
	7	WT+iPS-NSCs	81.94	54.64	76.22	50.9	57.08	48.92	42.7	61.24	52.76	42.58	51.6
	1	HD+iPS-NSCs	44.38	49.86	62.16	74.36	67.48	72.26	50.92	59.22	48.84	55.02	69.92
	2	HD+iPS-NSCs	43.24	46.72	47.02	50.2	74.96	92.42	80.44	56.08	67.64	104.24	78.96
	3	HD+iPS-NSCs	64.64	53.2	45.6	38.76	42.84	38.76	39.22	40.46	32.66	39.4	38.84
	4	HD+iPS-NSCs	39.16	32.2	34.74	40.1	33.06	54.36	49.74	55.12	49.48	60.62	55.06
	5	HD+iPS-NSCs	51.68	42.2	43.52	58.3	60.32	71.04	72.8	63.84	65.42	55.3	62.6
	6	HD+iPS-NSCs	57.6	44.57	67.38	65.72	72.06	102.06	76.74	68.84	101.52	96.14	83.36
	7	HD+iPS-NSCs	52.1	52.22	53.88	22.78	64.76	54.96	49.86	53.86	43.14	41.5	37.28

## Sheet: Table 2; Weekly Statistics
		Tukey HSD		Multiple Comparisons
		Dependent Variable			Mean Difference (I-J)	Std. Error	Sig.	95% Confidence Interval
								Lower Bound	Upper Bound
		Baseline	WT+HBSS	HD+HBSS	24.84857*	6.81241	0.00653798	6.05581	43.6413
				WT-iPS-NSCs	-3.4	6.81241	0.958492	-22.1928	15.3928
				HD-iNSC	22.17429*	6.81241	0.0165329	3.38152	40.967
			HD+HBSS	WT+HBSS	-24.84857*	6.81241	0.00653798	-43.6413	-6.05581
				WT-iPS-NSCs	-28.24857*	6.81241	0.0019294	-47.0413	-9.45581
				HD-iPS-NSCs	-2.67429	6.81241	0.978997	-21.467	16.1185
			WT-iPS-NSCs	WT+HBSS	3.4	6.81241	0.958492	-15.3928	22.1928
				HD+HBSS	28.24857*	6.81241	0.0019294	9.45581	47.0413
				HD-iPS-NSCs	25.57429*	6.81241	0.00505418	6.78152	44.367
			HD-iPS-NSCs	WT+HBSS	-22.17429*	6.81241	0.0165329	-40.967	-3.38152
				HD+HBSS	2.67429	6.81241	0.978997	-16.1185	21.467
				WT-iPS-NSCs	-25.57429*	6.81241	0.00505418	-44.367	-6.78152
		Week1	WT+HBSS	HD+HBSS	43.88000*	9.8627	0.000909386	16.6727	71.0873
				WT-iPS-NSCs	3.49143	9.8627	0.984413	-23.7159	30.6988
				HD-iNSC	39.19000*	9.8627	0.00295704	11.9827	66.3973
			HD+HBSS	WT+HBSS	-43.88000*	9.8627	0.000909386	-71.0873	-16.6727
				WT-iPS-NSCs	-40.38857*	9.8627	0.0021918	-67.5959	-13.1812
				HD-iPS-NSCs	-4.69	9.8627	0.963758	-31.8973	22.5173
			WT-iPS-NSCs	WT+HBSS	-3.49143	9.8627	0.984413	-30.6988	23.7159
				HD+HBSS	40.38857*	9.8627	0.0021918	13.1812	67.5959
				HD-iPS-NSCs	35.69857*	9.8627	0.00699314	8.49123	62.9059
			HD-iPS-NSCs	WT+HBSS	-39.19000*	9.8627	0.00295704	-66.3973	-11.9827
				HD+HBSS	4.69	9.8627	0.963758	-22.5173	31.8973
				WT-iPS-NSCs	-35.69857*	9.8627	0.00699314	-62.9059	-8.49123
		Week2	WT+HBSS	HD+HBSS	45.00857*	7.16286	9.66998e-06	25.249	64.7681
				WT-iPS-NSCs	-1.59714	7.16286	0.99598	-21.3567	18.1624
				HD-iNSC	33.55429*	7.16286	0.000504862	13.7948	53.3138
			HD+HBSS	WT+HBSS	-45.00857*	7.16286	9.66998e-06	-64.7681	-25.249
				WT-iPS-NSCs	-46.60571*	7.16286	5.66003e-06	-66.3652	-26.8462
				HD-iPS-NSCs	-11.4543	7.16286	0.397971	-31.2138	8.30524
			WT-iPS-NSCs	WT+HBSS	1.59714	7.16286	0.99598	-18.1624	21.3567
				HD+HBSS	46.60571*	7.16286	5.66003e-06	26.8462	66.3652
				HD-iPS-NSCs	35.15143*	7.16286	0.000288912	15.3919	54.911
			HD-iPS-NSCs	WT+HBSS	-33.55429*	7.16286	0.000504862	-53.3138	-13.7948
				HD+HBSS	11.4543	7.16286	0.397971	-8.30524	31.2138
				WT-iPS-NSCs	-35.15143*	7.16286	0.000288912	-54.911	-15.3919
		Week3	WT+HBSS	HD+HBSS	47.56000*	12.505	0.00448474	13.0635	82.0565
				WT-iPS-NSCs	21.1543	12.505	0.349763	-13.3422	55.6507
				HD-iNSC	39.01429*	12.505	0.0225362	4.51783	73.5107
			HD+HBSS	WT+HBSS	-47.56000*	12.505	0.00448474	-82.0565	-13.0635
				WT-iPS-NSCs	-26.4057	12.505	0.178067	-60.9022	8.09074
				HD-iPS-NSCs	-8.54571	12.505	0.902401	-43.0422	25.9507
			WT-iPS-NSCs	WT+HBSS	-21.1543	12.505	0.349763	-55.6507	13.3422
				HD+HBSS	26.4057	12.505	0.178067	-8.09074	60.9022
				HD-iPS-NSCs	17.86	12.505	0.494759	-16.6365	52.3565
			HD-iPS-NSCs	WT+HBSS	-39.01429*	12.505	0.0225362	-73.5107	-4.51783
				HD+HBSS	8.54571	12.505	0.902401	-25.9507	43.0422
				WT-iPS-NSCs	-17.86	12.505	0.494759	-52.3565	16.6365
		Week4	WT+HBSS	HD+HBSS	42.49429*	11.5823	0.00621019	10.5433	74.4453
				WT-iPS-NSCs	10.68	11.5823	0.793358	-21.271	42.631
				HD-iNSC	25.2343	11.5823	0.157926	-6.71672	57.1853
			HD+HBSS	WT+HBSS	-42.49429*	11.5823	0.00621019	-74.4453	-10.5433
				WT-iPS-NSCs	-31.8143	11.5823	0.0512732	-63.7653	0.136724
				HD-iPS-NSCs	-17.26	11.5823	0.458665	-49.211	14.691
			WT-iPS-NSCs	WT+HBSS	-10.68	11.5823	0.793358	-42.631	21.271
				HD+HBSS	31.8143	11.5823	0.0512732	-0.136724	63.7653
				HD-iPS-NSCs	14.5543	11.5823	0.598256	-17.3967	46.5053
			HD-iPS-NSCs	WT+HBSS	-25.2343	11.5823	0.157926	-57.1853	6.71672
				HD+HBSS	17.26	11.5823	0.458665	-14.691	49.211
				WT-iPS-NSCs	-14.5543	11.5823	0.598256	-46.5053	17.3967
		Week5	WT+HBSS	HD+HBSS	39.69714*	12.5603	0.0205431	5.04828	74.346
				WT-iPS-NSCs	-3.54286	12.5603	0.991963	-38.1917	31.106
				HD-iNSC	11.3686	12.5603	0.802249	-23.2803	46.0174
			HD+HBSS	WT+HBSS	-39.69714*	12.5603	0.0205431	-74.346	-5.04828
				WT-iPS-NSCs	-43.24000*	12.5603	0.0106605	-77.8889	-8.59114
				HD-iPS-NSCs	-28.3286	12.5603	0.137164	-62.9774	6.32029
			WT-iPS-NSCs	WT+HBSS	3.54286	12.5603	0.991963	-31.106	38.1917
				HD+HBSS	43.24000*	12.5603	0.0106605	8.59114	77.8889
				HD-iPS-NSCs	14.9114	12.5603	0.640536	-19.7374	49.5603
			HD-iPS-NSCs	WT+HBSS	-11.3686	12.5603	0.802249	-46.0174	23.2803
				HD+HBSS	28.3286	12.5603	0.137164	-6.32029	62.9774
				WT-iPS-NSCs	-14.9114	12.5603	0.640536	-49.5603	19.7374
		Week6	WT+HBSS	HD+HBSS	36.96000*	12.1184	0.0263976	3.53014	70.3899
				WT-iPS-NSCs	-0.371429	12.1184	0.999989	-33.8013	33.0584
				HD-iNSC	17.24	12.1184	0.498062	-16.1899	50.6699
			HD+HBSS	WT+HBSS	-36.96000*	12.1184	0.0263976	-70.3899	-3.53014
				WT-iPS-NSCs	-37.33143*	12.1184	0.024636	-70.7613	-3.90157
				HD-iPS-NSCs	-19.72	12.1184	0.382949	-53.1499	13.7099
			WT-iPS-NSCs	WT+HBSS	0.371429	12.1184	0.999989	-33.0584	33.8013
				HD+HBSS	37.33143*	12.1184	0.024636	3.90157	70.7613
				HD-iPS-NSCs	17.6114	12.1184	0.480052	-15.8184	51.0413
			HD-iPS-NSCs	WT+HBSS	-17.24	12.1184	0.498062	-50.6699	16.1899
				HD+HBSS	19.72	12.1184	0.382949	-13.7099	53.1499
				WT-iPS-NSCs	-17.6114	12.1184	0.480052	-51.0413	15.8184
		Week7	WT+HBSS	HD+HBSS	33.33429*	11.8441	0.0443593	0.660963	66.0076
				WT-iPS-NSCs	-7.96857	11.8441	0.906337	-40.6419	24.7048
				HD-iNSC	21.64	11.8441	0.285696	-11.0333	54.3133
			HD+HBSS	WT+HBSS	-33.33429*	11.8441	0.0443593	-66.0076	-0.660963
				WT-iPS-NSCs	-41.30286*	11.8441	0.00959203	-73.9762	-8.62953
				HD-iPS-NSCs	-11.6943	11.8441	0.757913	-44.3676	20.979
			WT-iPS-NSCs	WT+HBSS	7.96857	11.8441	0.906337	-24.7048	40.6419
				HD+HBSS	41.30286*	11.8441	0.00959203	8.62953	73.9762
				HD-iPS-NSCs	29.6086	11.8441	0.0854536	-3.06475	62.2819
			HD-iPS-NSCs	WT+HBSS	-21.64	11.8441	0.285696	-54.3133	11.0333
				HD+HBSS	11.6943	11.8441	0.757913	-20.979	44.3676
				WT-iPS-NSCs	-29.6086	11.8441	0.0854536	-62.2819	3.06475
		Week8	WT+HBSS	HD+HBSS	26.7829	13.0694	0.198517	-9.27043	62.8361
				WT-iPS-NSCs	-6.44	13.0694	0.95995	-42.4933	29.6133
				HD-iNSC	13.2629	13.0694	0.742463	-22.7904	49.3161
			HD+HBSS	WT+HBSS	-26.7829	13.0694	0.198517	-62.8361	9.27043
				WT-iPS-NSCs	-33.2229	13.0694	0.0784832	-69.2761	2.83043
				HD-iPS-NSCs	-13.52	13.0694	0.731223	-49.5733	22.5333
			WT-iPS-NSCs	WT+HBSS	6.44	13.0694	0.95995	-29.6133	42.4933
				HD+HBSS	33.2229	13.0694	0.0784832	-2.83043	69.2761
				HD-iPS-NSCs	19.7029	13.0694	0.448743	-16.3504	55.7561
			HD-iPS-NSCs	WT+HBSS	-13.2629	13.0694	0.742463	-49.3161	22.7904
				HD+HBSS	13.52	13.0694	0.731223	-22.5333	49.5733
				WT-iPS-NSCs	-19.7029	13.0694	0.448743	-55.7561	16.3504
		Week9	WT+HBSS	HD+HBSS	33.7357	13.7401	0.0933961	-4.16792	71.6393
				WT-iPS-NSCs	-2.43	13.7401	0.997979	-40.3336	35.4736
				HD-iNSC	7.84143	13.7401	0.939844	-30.0622	45.7451
			HD+HBSS	WT+HBSS	-33.7357	13.7401	0.0933961	-71.6393	4.16792
				WT-iPS-NSCs	-36.1657	13.7401	0.0652424	-74.0693	1.73792
				HD-iPS-NSCs	-25.8943	13.7401	0.260968	-63.7979	12.0093
			WT-iPS-NSCs	WT+HBSS	2.43	13.7401	0.997979	-35.4736	40.3336
				HD+HBSS	36.1657	13.7401	0.0652424	-1.73792	74.0693
				HD-iPS-NSCs	10.2714	13.7401	0.876797	-27.6322	48.1751
			HD-iPS-NSCs	WT+HBSS	-7.84143	13.7401	0.939844	-45.7451	30.0622
				HD+HBSS	25.8943	13.7401	0.260968	-12.0093	63.7979
				WT-iPS-NSCs	-10.2714	13.7401	0.876797	-48.1751	27.6322
		Week10	WT+HBSS	HD+HBSS	43.39429*	15.2108	0.0408169	1.43353	85.355
				WT-iPS-NSCs	2.71143	15.2108	0.997931	-39.2493	44.6722
				HD-iNSC	18.9429	15.2108	0.605117	-23.0179	60.9036
			HD+HBSS	WT+HBSS	-43.39429*	15.2108	0.0408169	-85.355	-1.43353
				WT-iPS-NSCs	-40.6829	15.2108	0.0597158	-82.6436	1.2779
				HD-iPS-NSCs	-24.4514	15.2108	0.39347	-66.4122	17.5093
			WT-iPS-NSCs	WT+HBSS	-2.71143	15.2108	0.997931	-44.6722	39.2493
				HD+HBSS	40.6829	15.2108	0.0597158	-1.2779	82.6436
				HD-iPS-NSCs	16.2314	15.2108	0.712313	-25.7293	58.1922
			HD-iPS-NSCs	WT+HBSS	-18.9429	15.2108	0.605117	-60.9036	23.0179
				HD+HBSS	24.4514	15.2108	0.39347	-17.5093	66.4122
				WT-iPS-NSCs	-16.2314	15.2108	0.712313	-58.1922	25.7293
